# Supplementary material for: The Choice of Candidates in Survival Markers Based on Coordinated Gene Expression in Renal Cancer
Source: Front Oncol. 2021 May 11;11:615787. doi: 10.3389/fonc.2021.615787 (PMC8144703; doi:10.3389/fonc.2021.615787)
Supplement: Supplementary file 1 [file Table_1.xlsx]

## Sheet: Лист1
Samples	CA9	NDUFA4L2	VWF	IGFBP3	EGLN3	BHLHE41	ANGPTL4	TNM Stage	live - censored/died - complete	Survival, months
1	18.1	5.4	0.7	3.5	4.7	1.1	25.5	1	no data
2	1.1	1.1	0.5	0.9	0.4	0.6	1.9	1	no data
3	0.1	0.4	0.08	1.5	1.2	0.5	0.4	1	no data
4	87	32.5	2.2	0.8	4.6	4.3	5.6	1	censored	47
5	580	72	14.7	3	36.5	3.3	20.7	1	censored	48
6	255	85	3.6	3.1	12.5	1	15.6	1	censored	50
7	257	122	43	8	8	13	12.5	1	censored	47
8	101	4.7	8.7	1.5	2.6	1	16.9	1	censored	46
9	54.7	42.4	2.5	4.6	13.7	8.4	15.8	1	censored	122
10	201	56	0.8	7.3	10.3	4.8	41	1	censored	121
11	10.2	46.2	4.8	8	10.8	10.1	10.2	1	censored	95
12	4	3.5	1.6	0.9	2.5	0.8	1.9	1	censored	95
13	96	87	17	6.5	14.5	4.5	6.7	1	no data
14	603	139.1	38.6	80.2	31.3	8.2	147	1	censored	103
15	15.1	26.2	5	5.8	12.2	4.1	7.1	1	no data
16	32.7	11.7	1.7	0.4	10.6	1.6	30	2	no data
17	1.7	0.6	0.4	0.4	0.6	0.3	1.2	2	no data
18	21	0.3	2	0.6	0.5	11.2	0.1	2	censored	49
19	4.1	35	55	0.6	70	2.9	1.1	2	censored	51
20	124	620	84.2	161	95.3	23.7	64.8	2	no data
21	6.6	0.5	1.2	0.9	3.8	5.1	1.1	2	censored	51
22	3.8	1.4	0.5	1.9	1.6	2.2	1.3	2	no data
23	41	52	8.7	2.9	13	4.4	9.6	3	no data
24	15.7	23	0.3	4	3.5	3.6	27	3	complete	40
25	2	2.5	3	1.1	1	1.9	2.1	3	no data
26	13.7	10.9	0.2	1.5	2.4	0.3	45.3	3	no data
27	2.3	2.7	0.03	1.7	2	0.3	3.4	3	no data
28	42.5	82	31	8	13.9	9.4	114	3	no data
29	2.5	0.5	1.5	1.2	1.9	1.1	0.5	3	complete	13
30	3.8	0.4	0.3	2	2.7	1.7	3.3	3	censored	105
31	500	85	21	9.3	5	13.1	15.5	3	censored	45
32	8.5	19.5	0.01	2.1	0.35	0.7	0.9	3	censored	46
33	33	15	1.5	3.8	10	3.8	7.1	3	censored	48
34	21	120	1.7	6.4	12	1.5	17.2	3	censored	47
35	223	41.6	2.7	7.5	16.3	2.1	21.9	3	censored	46
36	484	112	8.9	0.6	16.6	7.2	55.2	3	censored	49
37	58	60	0.5	2	5.3	3	1.3	3	censored	26
38	49.3	54.5	18.7	12.8	29	5.4	19.7	3	no data
39	6.5	26.9	5	4.5	4.6	2.3	7	3	no data
40	3.3	1.3	0.3	1.2	1.7	0.4	2.7	4	complete	5
41	1.7	1	3.3	0.3	0.6	1	0.8	4	complete	32
42	71	27	18	4	3.4	2.6	2.2	4	no data
43	2.6	4.8	0.5	5.2	3	8.7	3.6	4	no data
44	173	105	2.1	11	3.1	2	5.4	4	complete	10
45	0.7	1.8	1.7	1.6	0.8	1.3	3.4	4	no data
46	15.5	7.8	0.8	1.2	2	1.4	18.6	4	no data
47	9.2	0.1	0.1	0.15	0.6	1.7	0.3	4	no data
48	1.5	0.9	0.7	0.9	1.1	0.7	0.1	4	no data
49	1.1	1.5	0.9	0.9	1.8	1.5	1.4	4	no data
50	0.3	0.2	0.2	0.15	0.6	0.2	1.3	4	complete	15
51	1.5	0.8	0.5	0.8	1	2.2	0.8	4	no data
52	7.3	2.8	0.3	0.7	3.4	0.9	0.6	4	complete	10
53	0.5	0.6	0.2	0.9	0.2	0.1	5.5	4	complete	22
54	105.4	38.4	1.1	5	2.6	1.9	1.9	4	complete	20
55	0.6	0.9	2.7	0.8	0.4	2.4	0.1	4	no data
56	0.3	3.5	2.4	1.1	0.9	1.8	1.1	4	no data
57	0.1	0.5	0.07	0.03	0.1	0.03	10	4	complete	40
58	0.6	1.2	0.9	0.5	2.5	1.4	1.6	4	no data
59	0.7	0.9	3.8	1.7	0.3	0.7	0.3	4	no data
60	1.5	0.9	3.5	1.7	1.2	1.8	0.2	4	no data
61	0.8	0.9	1.2	1	0.8	0.8	0.7	4	no data
62	0.03	1.3	0.05	0.2	0.1	0.7	0.2	4	no data
63	0.8	0.6	0.6	0.7	0.7	0.8	0.4	4	no data
64	0.5	1.1	1.4	2	0.4	4.7	1	4	complete	26
65	0.2	0.5	0.06	2.1	0.8	0.1	1.1	4	complete	22
66	1.2	0.6	0.7	1	0.8	0.3	8.2	4	complete	40
67	14.6	16.5	0.5	5	4.9	1.2	4.8	4	complete	42
68	1.7	1.6	0.7	0.6	0.8	1.1	0.8	4	complete	40
69	0.8	2.4	1.5	2	3.2	8.7	5.5	no data	censored	105
70	0.6	3.1	2	1.4	2	2.2	34	no data	censored	52
